# Supplementary material for: Circulating tumour DNA and risk of recurrence in patients with asymptomatic versus symptomatic colorectal cancer
Source: Br J Cancer. 2024 Oct 10;131(10):1707–15. doi: 10.1038/s41416-024-02867-5 (PMC11555384; doi:10.1038/s41416-024-02867-5)
Supplement: Supplementary file 2 — Suppl. Table S1 [file 41416_2024_2867_MOESM2_ESM.xlsx]

## Sheet: dMIQE2020
ITEM TO CHECK	PROVIDED	COMMENT
Column1	Y/N	Column2	Y	Y	raw data uploaded to online repository with ID:
1. SPECIMEN			N	N	raw data included as supplemental files:
Detailed description of specimen type and numbers	Y	Materials and Methods: "Patients and study design", Table 1, Suppl. Figure S1		NA	raw data available on request:
Sampling procedure (including time to storage)	Y	Materials and Methods: "Blood collection and processing", Suppl. Appendix 1			raw data not available:
Sample aliquotation, storage conditions and duration	Y	Materials and Methods: "Blood collection and processing", Suppl. Appendix 1, time in freezer at -80 degess, maximun 4 years.
2. NUCLEIC ACID EXTRACTION
Description of extraction method including amount of sample processed	Y	Materials and Methods: "cfDNA isolation and quantification", Suppl. Appendix 1
Volume of solvent used to elute/resuspend extract	Y	Materials and Methods: "cfDNA isolation and quantification", Suppl. Appendix 1 "cfDNA isolation and quantification"& "Sample collection and DNA extraction"
Number of extraction replicates	Y	One extraction replicate per sample
Extraction blanks included?	Y	Suppl. Appendix 1 "Sample collection and DNA extraction". No extra blanks included.
3. NUCLEIC ACID ASSESSMENT AND STORAGE
Method to evaluate quality of nucleic acids	Y	Materials and Methods: "cfDNA isolation and quantification" and Suppl. Appendix 1 "cfDNA isolation and quantification"& "Sample collection and DNA extraction"
Method to evaluate quantity of nucleic acids (including molecular weight and calculations when using mass)	Y	Materials and Methods: "cfDNA isolation and quantification" and Suppl. Appendix 1 "cfDNA isolation and quantification"& "Sample collection and DNA extraction"
Storage conditions: temperature, concentration, duration, buffer, aliquots	Y	Materials and Methods: "cfDNA isolation and quantification" and Suppl. Appendix 1 "cfDNA isolation and quantification"& "Sample collection and DNA extraction"
Clear description of dilution steps used to prepare working DNA solution	Y	Materials and Methods: "cfDNA isolation and quantification" and Suppl. Appendix 1 "cfDNA isolation and quantification"& "Sample collection and DNA extraction"
4. NUCLEIC ACID MODIFICATION
Template modification (digestion, sonication, pre-amplification, bisulphite etc.)	Y	Materials and Methods: "Methylation-based ctDNA detection", Suppl. Appendix 1 "Whole exome sequencing"& "Sodium Bisulfite conversion of cfDNA"
Details of repurification following modification if performed	Y	Suppl. Appendix 1 "Whole exome sequencing"& "Sodium Bisulfite conversion of cfDNA"
5. REVERSE TRANSCRIPTION
cDNA priming method and concentration	N
One or two step protocol (include reaction details for two step)	N
Amount of RNA added per reaction	N
Detailed reaction components and conditions	N
Estimated copies measured with and without addition of RT*	N
Manufacturer of reagents used with catalogue and lot numbers	N
Storage of cDNA: temperature, concentration, duration, buffer and aliquots	N
6. dPCR OLIGONUCLEOTIDES DESIGN AND TARGET INFORMATION
Sequence accession number or official gene symbol	N	Suppl. Appendix 1 "ddPCR assays"& "ddPCR assay design and optimization", ref. 19, 20, 22
Method (software) used for design and in silico verification	N	Suppl. Appendix 1 "ddPCR assays"& "ddPCR assay design and optimization", ref. 19, 20, 22
Location of amplicon	Y	Suppl. Appendix 1 "ddPCR assays"& "ddPCR assay design and optimization", ref. 19, 20, 22
Amplicon length	Y	Suppl. Appendix 1 "ddPCR assays"& "ddPCR assay design and optimization", ref. 19, 20, 22
Primer and probe sequences (or amplicon context sequence)**	Y	Suppl. Appendix 1 "ddPCR assays"& "ddPCR assay design and optimization", ref. 19, 20, 22
Location and identity of any modifications	Y	Suppl. Appendix 1 "ddPCR assays"& "ddPCR assay design and optimization", ref. 19, 20, 22
Manufacturer of oligonucleotides	Y	Suppl. Appendix 1 "ddPCR assays"& "ddPCR assay design and optimization", ref. 19, 20, 22
7. dPCR PROTOCOL
Manufacturer of dPCR instrument and instrument model	Y	Materials and Methods: "Droplet digital PCR and ddPCR data analysis", Suppl. Appendix 1 "ddPCR setup study cohort"&"ddPCR setup validation cohort"
Buffer/kit manufacturer with catalogue and lot number	Y	Materials and Methods: "Droplet digital PCR and ddPCR data analysis", Suppl. Appendix 1 "ddPCR setup study cohort"&"ddPCR setup validation cohort"
Primer and probe concentration	Y	Materials and Methods: "Droplet digital PCR and ddPCR data analysis", Suppl. Appendix 1 "ddPCR setup study cohort"&"ddPCR setup validation cohort"
Pre-reaction volume and composition (incl. amount of template and if restriction enzyme added)	Y	Materials and Methods: "Droplet digital PCR and ddPCR data analysis", Suppl. Appendix 1 "ddPCR setup study cohort"&"ddPCR setup validation cohort"
Template treatment (initial heating or chemical denaturation)	N	No
Polymerase identity and concentration, Mg++ and dNTP concentrations***	N	No
Complete thermocycling parameters	Y	Materials and Methods: "Droplet digital PCR and ddPCR data analysis", Suppl. Appendix 1 "ddPCR setup study cohort"&"ddPCR setup validation cohort"
8. ASSAY VALIDATION
Details of optimisation performed	Y	Reference nr 19, 20, 22
Analytical specificity (vs. related sequences) and limit of blank (LOB)	Y	Reference nr 19, 20, 22
Analytical sensitivity/LoD and how this was evaluated	Y	Reference nr 19, 20, 22
Testing for inhibitors (from biological matrix/extraction)	N	No
9. DATA ANALYSIS
Description of dPCR experimental design	Y	Materials and Methods: "Droplet digital PCR and ddPCR data analysis", Suppl. Appendix 1 "Methylation-based ctDNA analysis"&"ddPCR data processing"
Comprehensive details negative and positive of controls (whether applied for QC or for estimation of error)	Y	Materials and Methods: "Droplet digital PCR and ddPCR data analysis", Suppl. Appendix 1 "Methylation-based ctDNA analysis"&"ddPCR data processing"
Partition classification method (thresholding)	Y	Materials and Methods: "Droplet digital PCR and ddPCR data analysis", Suppl. Appendix 1 "Methylation-based ctDNA analysis"&"ddPCR data processing"
Examples of positive and negative experimental results (including fluorescence plots in supplemental material)	N	No, but can be provided upon reasonable request
Description of technical replication	Y	Materials and Methods: "Droplet digital PCR and ddPCR data analysis", Suppl. Appendix 1 "ddPCR data processing"
Repeatability (intra-experiment variation)	N	No
Reproducibility (inter-experiment/user/lab etc. variation )	N	No
Number of partitions measured (average and standard deviation )	Y	Suppl. Appendix 1 "cfDNA isolation and quantification", "Methylation-based ctDNA analysis"&"ddPCR setup"
Partition volume	Y	Suppl. Appendix 1 "ddPCR setup", 1 nl.
Copies per partition (λ or equivalent ) (average and standard deviation)	N	No
dPCR analysis program (source, version)	Y	Materials and Methods: "Droplet digital PCR and ddPCR data analysis", Suppl. Appendix 1 "Methylation-based ctDNA analysis", "ddPCR data processing"& "Mutation calling algorithms"
Description of normalisation method	Y	Materials and Methods: "Droplet digital PCR and ddPCR data analysis", Suppl. Appendix 1 "Methylation-based ctDNA analysis", "ddPCR data processing"& "Mutation calling algorithms"
Statistical methods used for analysis	Y	Materials and Methods: "Droplet digital PCR and ddPCR data analysis", Suppl. Appendix 1 "Methylation-based ctDNA analysis", "ddPCR data processing"& "Mutation calling algorithms"
Data transparency	raw data available on request:	NA
Table S1. dMIQE2020 checklist for authors, reviewers and editors. Authors should fill detail whether information is provided. Where ‘yes’ is selected use comment box to detail location of information or to include the information. Where ‘no’ is selected use comment box to outline rationale for omission. Sections 4 and 5 may not apply depending on experiment.
* Assessing the absence of DNA using a no RT assay (or where RT has been inactivated) is essential when first extracting RNA. Once the sample has been validated as DNA-free, inclusion of a no-RT control is desirable, but no longer essential.
** Disclosure of the primer and probe sequence is highly desirable and strongly encouraged. However, since not all commercial pre-designed assay vendors provide this information when it is not available assay context sequences must be submitted (Bustin et al. Primer sequence disclosure: A clarification of the miqe guidelines. Clin Chem 2011;57:919-21.)
*** Details of reaction components is highly desirable, however not always possible for commercial disclosure reasons. Inclusion of catalogue number is essential where component reagent details are not available.
